# Supplementary material for: Exact correspondence between walk in nucleotide and protein sequence spaces
Source: PLoS One. 2017 Aug 11;12(8):e0182525. doi: 10.1371/journal.pone.0182525 (PMC5553642; doi:10.1371/journal.pone.0182525)
Supplement: S1 File — The implementation of the algorithm written in PERL programming language. It requires that a file with genetic code tables is placed in the same directory (it is provided as the other additional file, see below). The program takes as a command line argument either the protein coding sequence or the file containing the protein-coding sequence in FASTA format. Auxiliary file with genetic code tables. The file contains genetic code tables needed for work of the PERL program. The file was taken from http://www.bioinformatics.org/jambw/2/3/TranslationTables.html on 31/05/2016, and table delimiters (" = = = = Table X = = = = " and " = = = = = = = = = = = = = = = = = ") were added before and after each table. The file consists of several sections. Each section includes: the information the name of a genetic code table, optional commentaries, the genetic code table itself embraced within lines containing equal signs, and optional commentaries. (ZIP) [file pone.0182525.s001.zip]

Archive with 2 entries (2 files):
- sequence_number.pl
- translation_tables.txt
