# Supplementary material for: Exact correspondence between walk in nucleotide and protein sequence spaces
Source: PLoS One. 2017 Aug 11;12(8):e0182525. doi: 10.1371/journal.pone.0182525 (PMC5553642; doi:10.1371/journal.pone.0182525)
Supplement: S1 File — The implementation of the algorithm written in PERL programming language. It requires that a file with genetic code tables is placed in the same directory (it is provided as the other additional file, see below). The program takes as a command line argument either the protein coding sequence or the file containing the protein-coding sequence in FASTA format. Auxiliary file with genetic code tables. The file contains genetic code tables needed for work of the PERL program. The file was taken from http://www.bioinformatics.org/jambw/2/3/TranslationTables.html on 31/05/2016, and table delimiters (" = = = = Table X = = = = " and " = = = = = = = = = = = = = = = = = ") were added before and after each table. The file consists of several sections. Each section includes: the information the name of a genetic code table, optional commentaries, the genetic code table itself embraced within lines containing equal signs, and optional commentaries. (ZIP) [file pone.0182525.s001.zip › sequence_number.pl]

#!/usr/bin/perl

#######################################################################################################################
# 
# The script calculates the number of amino acids sequences reachable by a given number of nucleotide substitution
# 
# Dmitry Ivankov, 2016
#
#######################################################################################################################

use strict;

### Initializing newline and tabulation, for convenience
my $endl = "\n";
my $tab  = "\t";

### Reading arguments from the command line into hash %args
my %args = &args(@ARGV);

### Print help if mandatory arguments are missing
die &help() if( ($args{'s'} eq undef and $args{'f'} eq undef) or $args{'n'} eq undef );

### Defining input parameters
# Nucleotide sequence
my $nseq = ($args{'s'} ne undef) ? $args{'s'} : &read_sequence($args{'f'});
# Maximum number of considered nucleotide substitutions
my $max_nmut = $args{'n'};
# What to do with the start codon? 1 -- mutate as any other, 2 -- only to other stop codons, 3 -- don't mutate
my $start = ($args{'M'} eq undef) ? "1" : $args{'M'};
# Which genetic table to use? See accomponying file "translation_tables.txt"
my $table = ($args{'t'} eq undef) ? 1 : $args{'t'};
# If to consider stop codons as an additional amino acid?
my $stops = ($args{'w'} eq undef) ? "no" : $args{'w'};

### Defining derived parameters
# Initializing genetic code from the table
my %table = &read_table($table);
# Number of possible types of amino acid residues in the genetic code
my $num_aa = &count_amino_acids($stops, \%table);
# Length of nucleotide sequence
my $nlength = length($nseq);

# Checking that nucleotide sequence contains integer number of codons
die "Number of nucleotides does not divide into three: $nlength\n" if($nlength % 3 != 0);

# Amino acid sequence
my $seq = &translate($nseq, \%table);

# Checking that protein sequence does not contain stop codons
die "The sequence contains stop codon(s)! $seq\n" if($seq =~ /\*/);

# Length of amino acid sequence
my $length = length($seq);

### Calculating the number of amino acid produced by 0, 1, 2, or 3 nucleotide substitutions for each of (64 - stops) codons 
my %codons = &codons($stops, \%table);

### Setting functions for all (with duplicates) mutations, or without duplicates
### The first index gives number of nucleotide substitutions, the second -- number of codons
my (@implement, @integral);

### Only one sequence (empty) exists with zero codons and zero nucleotide substitutions
$implement[0][0] = 1;

### Going through all codons and counting implement values
my %max_mutations;
my $max_mutations = 0;
for(my $current_codon = 1; $current_codon <= $length; ++$current_codon) {

    my $current_codon_text = substr( $nseq, 3*($current_codon - 1), 3);

    # By default, maximum number of mutations at the current codon
    $max_mutations{$current_codon} = 3;

    # In case first codon is const, we don't mutate it
    $max_mutations{$current_codon} = 0 if($current_codon == 1 and $start eq "2");

    # The maximum number of mutations the sequence can have up to the current codon
    $max_mutations += $max_mutations{$current_codon};

    # Defining all $f[$nmut][$current_codon] values
    for(my $nmut = 0; $nmut <= $max_mutations; ++$nmut) {

	# In the current codon at most three mutations can happen
	for(my $extra_mutations = 0; $extra_mutations <= $max_mutations{$current_codon}; ++$extra_mutations) {

	    my $prev_nmut = $nmut - $extra_mutations;
	    next if($prev_nmut < 0);

	    $implement[$nmut][$current_codon] += $implement[$prev_nmut][$current_codon - 1]  * $codons{$current_codon_text}{$extra_mutations}{'excluded'};
	}
    }
}

### Going through the implement values to count the integral values
my $integral = 0;
for(my $nmut = 0; $nmut <= $max_mutations; ++$nmut) {
    $integral += $implement[$nmut][$length];
    $integral[$nmut][$length] = $integral;
}

### Printing the results
print "\#subst\t\#implement\t\#integral\n";
for(my $nmut = 0; $nmut <= $max_nmut; ++$nmut) {
    print "$nmut\t", &round($implement[$nmut][$length], 2), $tab, &round($integral[$nmut][$length], 2), $endl;
}
print $endl, $endl;

##### END OF THE PROGRAM

#######################################################################################################################
# 
#  Functions
#
#######################################################################################################################

# Debug printing function using global variables
sub print_matrix {
    my @f = @_;

    print "\t0";
    for(my $current_codon = 0; $current_codon < $length; ++$current_codon) {
	print $tab, substr($nseq, 3 * $current_codon, 3);
    }
    print $endl;
    for(my $nmut = 0; $nmut <= $max_nmut; ++$nmut) {
	print "$nmut:";
	for(my $index = 0; $index <= $length; ++$index) {
	    if($f[$nmut][$index] eq undef) {
		print "\tND";
	    } else {
		print $tab, round($f[$nmut][$index], 2);
	    }
	}
	print $endl;
    }
    print $endl, $endl;
}

# The function returns help message about using the script
sub help {
my $result = qq~
  The script takes nucleotide sequence and generates number of amino acid sequences reachable by given number of nucleotide mutations

  Arguments:

    -s    Alternative1:    Nucleotide sequence (superior to Alternative2)

    -f    Alternative2:    File with nucleotide sequence

    -n    Mandatory:       Maximum number of nucleotide mutations

    -t    Optional:        Genetic code table number,
                           see file 'translation_tables.txt'.

                           default: 1 (Standard genetic code table).

    -M    Optional:        How to count mutations from the start codon:
                           1 -- count all mutations, i.e. consider the first codon as any other.
                           2 -- don't count, i.e., the start codon is fixed

                           default: 1 (i.e., count as for any other codon)

    -w    Optional:        If to count mutations from/to stop codons (if to count, this means
                           that we consider stop codon just as additional amino acid):
                           no -- don't count
                           yes -- count

                           default: no

~;
    return $result;
}

# Takes @ARGV as argument, the command line can look like: "-o file.out -t 10 -p 0 3 5"
#   The function returns arguments stored as hash {'o' => 'file.out', 't' => 10, 'p' => "0 3 5"}
sub args {
    my @fields = @_;
    my %result;

    for(my $i = 0; $i < @fields; ++$i) {

        if($fields[$i] =~ /^\-/) {
            my $key = substr($fields[$i], 1);

            if(length($key) == 1) {
                # it is possible that it has value(s)
                my $multi = undef;
                for(; $i < @fields; ++$i) {
                    last if($fields[$i + 1] =~ /^\-/);
                    $result{$key} .= " " if($multi ne undef);
                    $result{$key} .= $fields[$i + 1];
                    $multi = 1;
                }

            } else {
                # it is a number of keys, without a value
                for(my $j = 0; $j < length($key); ++$j) {
                    $result{substr($key, $j, 1)} = undef;
                }
            }
            $result{$key} =~ s/\s+$//;

        } else {
            print STDERR "args(): no dash -- ignore argument: \"$fields[$i]\"\n";
        }
    }
    return %result;
}

# Counts the number of amino acids coded in the genetic code
sub count_amino_acids {
    my ($stops, $aa_table) = @_;
    my $count = 0;
    my %count; 
    
    foreach my $codon(keys %{$aa_table}) {
	# Skip the artificial record for initiator codons. Also, skip stop codons if we don't count them
	next if($codon eq "i" or ($stops eq "no" and $aa_table->{$codon} eq "*") );
	my $aa = $aa_table->{$codon};
	++$count if($count{$aa} eq undef);
	++$count{$aa};
    }

    return $count;
}

# Reads the sequence from the file given as argument
sub read_sequence {
    my $file = $_[0];
    my $sequence;
    
    open(SUB_READ_SEQUENCE, $file) or (print "Can't open file $file: $!\n" and return);
    while(<SUB_READ_SEQUENCE>) {
	s/[\r\n]//g;
	if(/^>/) {
	    # If sequence is defined, we start to read the second sequence, but we don't want it, so we quit.
	    last if($sequence ne undef);
	} else {
	    $sequence .= $_;
	}
    }
    close SUB_READ_SEQUENCE;
    return $sequence;
}

# Reads the genetic code table according to the given number, see the accompanying file translation_tables.txt
#   taken from the NCBI page http://www.ncbi.nlm.nih.gov/Taxonomy/taxonomyhome.html/index.cgi?chapter=tgencodes#SG16
sub read_table {
    my $table = $_[0];
    my %table;

    open(SUB_READ_TABLE, "translation_tables.txt") or die "Can't open file translation_tables.txt: $!\n";
    my $permission = "no";
    my $num_read_lines = 0;
    my $num_codon = 0;
    while(<SUB_READ_TABLE>) {
	s/[\r\n]//;
	if(/\(transl_table\=(\d+)\)/) {
	    if($table == $1) {
		$permission = "yes";
	    } elsif($permission eq "yes") {
		last;
	    }
	} elsif($permission eq "yes") {
	    if(/^[ACGT]{3}\s/) {
		++$num_read_lines;
		my @f = unpack("A15 A15 A15 A15", $_);
		foreach my $f(@f) {
		    my ($codon, $one_letter, $three_letter, $init) = split(/\s+/, $f);
		    $table{$codon} = $one_letter;
		    ++$num_codon;
		    if($init eq "i") {
			$table{'i'} .= " " if($table{'i'} ne undef);
			$table{'i'} .= $codon;
		    }
		}
	    }
	    last if($num_read_lines >= 16);
	}
    }
    close SUB_READ_TABLE;
    die "The table number $table was not found\n" if($permission eq "no");
    die "The number of codons does not equal to 64: it is $num_codon!\n" if($num_codon != 64);

    return %table;
}

# The function translates the nucleotide sequence $sequence into
#  amino acid sequence using the genetic table given as a link in $href_aa_table
sub translate {
    my ($sequence, $href_aa_table) = @_;
    my $aa_sequence;

    my $l = length($sequence);
    for(my $j = 0; $j < $l; $j += 3) {
	my $codon = substr($sequence, $j, 3);
	$aa_sequence .= $href_aa_table->{$codon};
    }

    return $aa_sequence;
}

# Rounds the number
# Usage: 
# my $number = 1.2345678
# $new_number = round($number, 2) 
# $new_number is 1.23 now
sub round {
    my ($number, $numDigits) = @_;
    return $number if($number !~ /\./ or $numDigits eq undef);

    if($number =~ /e/) {
        my ($first, $second) = split(/e/, $number);
        return round($first, $numDigits)."e".$second;
    }

    # Remembering '-' sign if any
    my $sign = "-" if($number < 0);
    $number =~ s/^-//;

    my ($first, $second) = split(/\./, $number);

    # Remembering the length
    my $l = length($first);

    my $new = $first.substr($second, 0, $numDigits);
    ++$new if(substr($second, $numDigits, 1) > 4);

    substr($new, $l, 0) = "." if($numDigits > 0);
    $new =~ s/^0+/0/;
    $new =~ s/0+$// if($new =~ /\./);
    $new =~ s/\.$//;
    return $sign.$new;
}

# Returns the number of differences between two sequences given as arguments
sub num_diff {
    my ($refseq, $seq) = @_;
    my $l = length($refseq);
    my $count = 0;
    for(my $i = 0; $i < $l; ++$i) {
        ++$count if(substr($refseq, $i, 1) ne substr($seq, $i, 1));
    }
    return $count;
}

# Arguments: my ($stops, $aa_table) = ("no", \%table);
# By default, stops are counted and contribute to statistics
sub codons {
    my ($stops, $href_aa_table) = @_;

    my $codon_number = 0;
    my @array = qw(A C G T);
    my (%aa_count, %aa_list_all, %aa_list_ex);    # Resulting codon, looks like $aa_count{"ATG"}{"1"}{"all"} = 6;

    # Generating all possible starting triplets.
    for(my $i = 0; $i < @array; ++$i) {
	for(my $j = 0; $j < @array; ++$j) {
	    for(my $k = 0; $k < @array; ++$k) {
		
		# Here is the generation
		my $initial_codon = $array[$i].$array[$j].$array[$k];
		my $initial_aa = translate($initial_codon, $href_aa_table);
		next if($stops eq "no" and $initial_aa eq "*");
		
		# Generating new codons
		for(my $ii = 0; $ii < @array; ++$ii) {
		    for(my $jj = 0; $jj < @array; ++$jj) {
			for(my $kk = 0; $kk < @array; ++$kk) {
			    
			    my $new_codon = $array[$ii].$array[$jj].$array[$kk];
			    my $new_aa = &translate($new_codon, $href_aa_table);
			    next if($stops eq "no" and $new_aa eq "*");

			    my $diff = &num_diff($initial_codon, $new_codon);

			    # If the new amino acid encounters first time with 
			    #  this number of nucleotide mutations, we count it
			    if($aa_list_all{$initial_codon}{$diff}{$new_aa} eq undef) {
				++$aa_count{$initial_codon}{$diff}{'all'};
			    }
			    ++$aa_list_all{$initial_codon}{$diff}{$new_aa};
			}
		    }
		}

		# Generating excluded variant
		$aa_count{$initial_codon}{"0"}{"excluded"} = 1;
		$aa_list_ex{$initial_codon}{"0"}{$initial_aa} = 1;
		for my $diff(1 .. 3) {
		    foreach my $new_aa(keys %{$aa_list_all{$initial_codon}{$diff}}) {

			# Define if the new amiino acid have already been counted 
			#  by less number of nucleotide substitutions
			my $counted = "no";
			for(my $prev_diff = 0; $prev_diff < $diff; ++$prev_diff) {
			    if($aa_list_all{$initial_codon}{$prev_diff}{$new_aa} ne undef) {
				$counted = "yes";
				last;
			    }
			}
			# We count the new amino acid if it can't be realized 
			#  by less number of nucleotide substitutions
			if($counted eq "no") {
			    ++$aa_count{$initial_codon}{$diff}{'excluded'};
			    $aa_list_ex{$initial_codon}{$diff}{$new_aa} = 1;
			}
		    }
		}
	    }
	}
    }
    
    return %aa_count;
}
